# Supplementary material for: Carbohydrate Restriction with or without Exercise Training Improves Blood Pressure and Insulin Sensitivity in Overweight Women
Source: Healthcare (Basel). 2021 May 27;9(6):637. doi: 10.3390/healthcare9060637 (PMC8229341; doi:10.3390/healthcare9060637)
Supplement: Supplementary file 1 [file healthcare-09-00637-s001.zip]

Archive with 1 entries (1 files):
- healthcare-1221677-supplementary.pdf
